# Supplementary material for: Field Evidence for Asymmetric Regulation of Wheat Streak Mosaic Virus and Triticum Mosaic Virus Across the Wheat–Wheat Curl Mite Interface
Source: Insects. 2026 Apr 28;17(5):459. doi: 10.3390/insects17050459 (PMC13207605; doi:10.3390/insects17050459)
Supplement: Supplementary file 1 [file insects-17-00459-s001.zip]

Archive with 1 entries (1 files):
- insects-4189434-supplementary.pdf
